# Supplementary material for: Model for ethical triaging of electroconvulsive therapy patients during the COVID-19 pandemic
Source: BJPsych Bull. 2020 Aug 19:1–4. doi: 10.1192/bjb.2020.99 (PMC7492578; doi:10.1192/bjb.2020.99)
Supplement: Supplementary file 1 [file bjbsup.zip]

Archive with 3 entries (3 files):
- S2056469420000996sup001.pdf
- S2056469420000996sup002.pdf
- S2056469420000996sup003.pdf
